# Supplementary material for: Allelic Variation in Taste Genes Is Associated with Taste and Diet Preferences and Dental Caries
Source: Nutrients. 2019 Jun 29;11(7):1491. doi: 10.3390/nu11071491 (PMC6682888; doi:10.3390/nu11071491)
Supplement: Supplementary file 1 [file nutrients-11-01491-s001.zip]

Archive with 1 entries (1 files):
- nutrients-536393-SI.xlsx
