# Supplementary material for: Allelic Variation in Taste Genes Is Associated with Taste and Diet Preferences and Dental Caries
Source: Nutrients. 2019 Jun 29;11(7):1491. doi: 10.3390/nu11071491 (PMC6682888; doi:10.3390/nu11071491)
Supplement: Supplementary file 1 [file nutrients-11-01491-s001.zip › nutrients-536393-SI.xlsx]

## Sheet: Table S1
Table S1. Summary of selected references for choosing genes used in this study
TAS1R1
Choi JH, Lee J, Choi IJ, Kim YW, Ryu KW, Kim J. Variations in TAS1R taste receptor gene family modify food intake and gastric cancer risk in a Korean population. Mol Nutr Food Res. 2016 Nov;60(11):2433-2445. doi: 10.1002/mnfr.201600145.
Rawal S, Hayes JE, Wallace MR, Bartoshuk LM, Duffy VB. Do polymorphisms in the TAS1R1 gene contribute to broader differences in human taste intensity? Chem Senses. 2013 Oct;38(8):719-28. doi: 10.1093/chemse/bjt040.
Raliou M, Wiencis A, Pillias AM, Planchais A, Eloit C, Boucher Y, Trotier D, Montmayeur JP, Faurion A. Nonsynonymous single nucleotide polymorphisms in human tas1r1, tas1r3, and mGluR1 and individual taste sensitivity to glutamate. Am J Clin Nutr. 2009 Sep;90(3):789S-799S. doi: 10.3945/ajcn.2009.27462P.
Raliou M, Grauso M, Hoffmann B, Schlegel-Le-Poupon C, Nespoulous C, Débat H, Belloir C, Wiencis A, Sigoillot M, Bano SP, Trotier D, Pernollet JC, Montmayeur JP, Faurion A, Briand L. Human genetic polymorphisms in T1R1 and T1R3 taste receptor subunits affect their function. Chem Senses. 2011 Jul;36(6):527-37. doi: 10.1093/chemse/bjr014.
Han P, Keast R, Roura E. TAS1R1 and TAS1R3 Polymorphisms Relate to Energy and Protein-Rich Food Choices from a Buffet Meal Respectively. Nutrients. 2018 Dec 4;10(12). doi: 10.3390/nu10121906.
Kusuhara Y, Yoshida R, Ohkuri T, Yasumatsu K, Voigt A, Hübner S, Maeda K, Boehm U, Meyerhof W, Ninomiya Y. Taste responses in mice lacking taste receptor subunit T1R1. J Physiol. 2013 Apr 1;591(7):1967-85. doi: 10.1113/jphysiol.2012.236604.
Li, X., Staszewski, L., Xu, H., Durick, K., Zoller, M. and Adler, E. Human receptors for sweet and umami taste. Proc. Natl. Acad. Sci. U.S.A. 2002:99:4692–4696.
Chandrashekar, J., Hoon, M. A., Ryba, N. J. and Zuker, C. S. The receptors and cells for mammalian taste. Nature 2006:444:288–294.
Temussi, P. A. Why are sweet proteins sweet? Interaction of brazzein, monellin and thaumatin with the T1R2-T1R3 receptor. FEBS Lett. 2002:526:1–4.
Han P, Keast RSJ, Roura E. Salivary leptin and TAS1R2/TAS1R3 polymorphisms are related to sweet taste sensitivity and carbohydrate intake from a buffet meal in healthy young adults. Br J Nutr . 2017;118(10):763–70.
Kochem M. Type 1 Taste Receptors in Taste and Metabolism. Ann Nutr Metab. 2017. Review Article
Zhao GQ, Zhang Y, Hoon MA, Chandrashekar J, Erlenbach I, Ryba NJ, Zuker CS. The receptors for mammalian sweet and umami taste. Cell. 2003 Oct 31;115(3):255-66.
TAS1R2
Dias AG, Eny KM, Cockburn M, Chiu W, Nielsen DE, Duizer L, El-Sohemy A. Variation in the TAS1R2 gene, sweet taste perception and intake of sugars. J Nutrigenet Nutrigenomics 2015;8(2):81–90.
Han P, Keast RSJ, Roura E. Salivary leptin and TAS1R2/TAS1R3 polymorphisms are related to sweet taste sensitivity and carbohydrate intake from a buffet meal in healthy young adults. Br J Nutr . 2017;118(10):763–70.
Eny KM, Wolever TM, Corey PN, El-Sohemy A. Genetic variation in TAS1R2 (Ile191Val) is associated with consumption of sugars in overweight and obese individuals in 2 distinct populations. Am J Clin Nutr . 2010;92(6):1501–10.
Melo SV, Agnes G, Vitolo MR, Mattevi VS, Campagnolo PDB, Almeida S. Evaluation of the association between the TAS1R2 and TAS1R3 variants and food intake and nutritional status in children. Genet Mol Biol. 2017;40(2):415–20.
Ramos-Lopez O, Panduro A, Martinez-Lopez E, Roman S. Sweet taste receptor TAS1R2 polymorphism (Val191Val) is associated with a higher carbohydrate intake and hypertriglyceridemia among the population of west Mexico. Nutrients. 2016;8(2):101.
Chamoun E, Hutchinson JM, Krystia O, Mirotta JA, Mutch DM, Buchholz AC, Duncan AM, Darlington G, Haines J, Ma DWL et al.. Single nucleotide polymorphisms in taste receptor genes are associated with snacking patterns of preschool-aged children in the Guelph Family Health Study: a pilot study. Nutrients. 2018;10(2):153.
Kulkarni, G. V., Chng, T., Eny, K. M., Nielsen, D., Wessman, C. and El-Sohemy, A.. Association of GLUT2 and TAS1R2 genotypes with risk for dental caries. Caries Res. 2013;47:219–225.
Haznedaroglu, E., Koldemir-Gunduz, M., Bakir-Coskun, N., Bozkus, H. M., Cagatay, P., Susleyici-Duman, B. and Menteş, A. (2015). Association of Sweet Taste Receptor Gene Polymorphisms with Dental Caries Experience in School Children. Caries Res. 49:275–281
Chandrashekar, J., Hoon, M. A., Ryba, N. J. and Zuker, C. S. The receptors and cells for mammalian taste. Nature 2006;444:288–294.
Li, X., Staszewski, L., Xu, H., Durick, K., Zoller, M. and Adler, E.. Human receptors for sweet and umami taste. Proc. Natl. Acad. Sci. U.S.A. 2002;99:4692–4696.
Kochem M. Type 1 Taste Receptors in Taste and Metabolism. Ann Nutr Metab. 2017. Review Article
Kim, U. K., Wooding, S., Riaz, N., Jorde, L. B. and Drayna, D. Variation in the human TAS1R taste receptor genes. Chem. Senses 2006;31:599–611.
Izakovicova Holla L, Borilova Linhartova P, Lucanova S, Kastovsky J, Musilova K, Bartosova M, Kukletova M, Kukla L, Dusek L. GLUT2 and TAS1R2 Polymorphisms and Susceptibility to Dental Caries. Caries Res. 2015;49(4):417-24. doi: 10.1159/000430958.
Zhao GQ, Zhang Y, Hoon MA, Chandrashekar J, Erlenbach I, Ryba NJ, Zuker CS. The receptors for mammalian sweet and umami taste. Cell. 2003 Oct 31;115(3):255-66.
TAS1R3
Fushan AA, Simons CT, Slack JP, Manichaikul A, Drayna D. Allelic polymorphism within the TAS1R3 promoter is associated with human taste sensitivity to sucrose. Curr Biol . 2009;19(15):1288–93.
Mennella JA, Finkbeiner S, Lipchock SV, Hwang LD, Reed DR. Preferences for salty and sweet tastes are elevated and related to each other during childhood. PLoS One . 2014;9(3):e92201.
Melo SV, Agnes G, Vitolo MR, Mattevi VS, Campagnolo PDB, Almeida S. Evaluation of the association between the TAS1R2 and TAS1R3 variants and food intake and nutritional status in children. Genet Mol Biol . 2017;40(2):415–20.
Han P, Keast RSJ, Roura E. Salivary leptin and TAS1R2/TAS1R3 polymorphisms are related to sweet taste sensitivity and carbohydrate intake from a buffet meal in healthy young adults. Br J Nutr . 2017;118(10):763–70.
Li, X., Staszewski, L., Xu, H., Durick, K., Zoller, M. and Adler, E. Human receptors for sweet and umami taste. Proc. Natl. Acad. Sci. U.S.A. 2002;99:4692–4696.
Chandrashekar, J., Hoon, M. A., Ryba, N. J. and Zuker, C. S. The receptors and cells for mammalian taste. Nature 2006;444:288–294.
Temussi, P. A. Why are sweet proteins sweet? Interaction of brazzein, monellin and thaumatin with the T1R2-T1R3 receptor. FEBS Lett. 2002;526:1–4.
Han P, Keast R, Roura E. TAS1R1 and TAS1R3 Polymorphisms Relate to Energy and Protein-Rich Food Choices from a Buffet Meal Respectively. Nutrients. 2018 Dec 4;10(12). doi: 10.3390/nu10121906.
Han P, Keast RSJ, Roura E. Salivary leptin and TAS1R2/TAS1R3 polymorphisms are related to sweet taste sensitivity and carbohydrate intake from a buffet meal in healthy young adults. Br J Nutr . 2017;118(10):763–70.
Haznedaroglu, E., Koldemir-Gunduz, M., Bakir-Coskun, N., Bozkus, H. M., Cagatay, P., Susleyici-Duman, B. and Menteş, A. Association of Sweet Taste Receptor Gene Polymorphisms with Dental Caries Experience in School Children. Caries Res. 2015;49:275–281
Kochem M. Type 1 Taste Receptors in Taste and Metabolism. Ann Nutr Metab. 2017. Review Article
Zhao GQ, Zhang Y, Hoon MA, Chandrashekar J, Erlenbach I, Ryba NJ, Zuker CS. The receptors for mammalian sweet and umami taste. Cell. 2003 Oct 31;115(3):255-66.
TAS2R16
Bufe B, Hofmann T, Krautwurst D, Raguse JD, Meyerhof W. The human TAS2R16 receptor mediates bitter taste in response to beta-glucopyranosides. Nat Genet. 2002 Nov;32(3):397-401.
TAS2R38
Chamoun E, Carroll NA, Duizer LM, Qi W, Feng Z, Darlington G, Duncan AM, Haines J, Ma DWL; Guelph Family Health Study. The Relationship between Single Nucleotide Polymorphisms in Taste Receptor Genes, Taste Function and Dietary Intake in Preschool-Aged Children and Adults in the Guelph Family Health Study. Nutrients. 2018 Jul 29;10(8).
Coltell O, Sorlí JV, Asensio EM, Fernández-Carrión R, Barragán R, Ortega-Azorín C, Estruch R, González JI, Salas-Salvadó J, Lamon-Fava S, Lichtenstein AH, Corella D. Association between taste perception and adiposity in overweight or obese older subjects with metabolic syndrome and identification of novel taste-related genes. Am J Clin Nutr. 2019 Jun 1;109(6):1709-1723. doi: 10.1093/ajcn/nqz038.
Bufe, B., Breslin, P. A., Kuhn, C., Reed, D. R., Tharp, C. D., Slack, J. P., Kim, U. K., Drayna, D. and Meyerhof, W. The molecular basis of individual differences in phenylthiocarbamide and propylthiouracil bitterness perception. Curr. Biol. 2005;15:322–327
Mennella, J. A., Pepino, M. Y. and Reed, D. R. Genetic and environmental determinants of bitter perception and sweet preferences. Pediatrics 2005;115:e216–e222.
Timpson, N. J., Christensen, M., Lawlor, D. A., Gaunt, T. R., Day, I. N., Ebrahim, S. and Davey Smith, G. . TAS2R38 (phenylthiocarbamide) haplotypes, coronary heart disease traits, and eating behavior in the British Women's Heart and Health Study. Am. J. Clin. Nutr. 2005;81:1005–1011.
Ooi, S. X., Lee, P. L., Law, H. Y. and Say, Y. H. Bitter receptor gene (TAS2R38) P49A genotypes and their associations with aversion to vegetables and sweet/fat foods in Malaysian subjects. Asia Pac. J. Clin. Nutr. 2010;19:491–498.
Chamoun E, Hutchinson JM, Krystia O, Mirotta JA, Mutch DM, Buchholz AC, Duncan AM, Darlington G, Haines J, Ma DWL et al. . Single nucleotide polymorphisms in taste receptor genes are associated with snacking patterns of preschool-aged children in the Guelph Family Health Study: a pilot study. Nutrients. 2018;10(2):153.
TAS2R50
Schembre SM, Cheng I, Wilkens LR, Albright CL, Marchand le L. Variations in bitter-taste receptor genes, dietary intake, and colorectal adenoma risk. Nutr Cancer. 2013;65(7):982-90. doi: 10.1080/01635581.2013.807934.
Knaapila A, Hwang LD, Lysenko A, Duke FF, Fesi B, Khoshnevisan A, James RS, Wysocki CJ, Rhyu M, Tordoff MG, Bachmanov AA, Mura E, Nagai H, Reed DR. Genetic analysis of chemosensory traits in human twins. Chem Senses. 2012 Nov;37(9):869-81. doi: 10.1093/chemse/bjs070.
GNAT3
Fushan AA, Simons CT, Slack JP, Drayna D. Association between common variation in genes encoding sweet taste signaling components and human sucrose perception. Chem Senses . 2010;35(7):579–92.
Reed DR, Margolskee RF. Gustation genetics: sweet gustducin! Chem Senses. 2010 Sep;35(7):549-50. doi: 10.1093/chemse/bjq059.
Knaapila A, Hwang LD, Lysenko A, Duke FF, Fesi B, Khoshnevisan A, James RS, Wysocki CJ, Rhyu M, Tordoff MG, Bachmanov AA, Mura E, Nagai H, Reed DR. Genetic analysis of chemosensory traits in human twins. Chem Senses. 2012 Nov;37(9):869-81. doi: 10.1093/chemse/bjs070.
Hwang LD, Lin C, Gharahkhani P, Cuellar-Partida G, Ong JS, An J, Gordon SD, Zhu G, MacGregor S, Lawlor DA, Breslin PAS, Wright MJ, Martin NG, Reed DR. New insight into human sweet taste: a genome-wide association study of the perception and intake of sweet substances. Am J Clin Nutr. 2019 Jun 1;109(6):1724-1737. doi: 10.1093/ajcn/nqz043.
GLUT2
Eny KM, Wolever TM, Fontaine-Bisson B, El-Sohemy A. Genetic variant in the glucose transporter type 2 is associated with higher intakes of sugars in two distinct populations. Physiol Genomics. 2008;33(3):355–60
Yee KK, Sukumaran SK, Kotha R, Gilbertson TA, Margolskee RF. Glucose transporters and ATP-gated K+ (KATP) metabolic sensors are present in type 1 taste receptor 3 (T1r3)-expressing taste cells. Proc Natl Acad Sci U S A. 2011 Mar 29;108(13):5431-6. doi: 10.1073/pnas.1100495108.
Merigo F, Benati D, Cristofoletti M, Osculati F, Sbarbati A. Glucose transporters are expressed in taste receptor cells. J Anat. 2011 Aug;219(2):243-52. doi: 10.1111/j.1469-7580.2011.01385.x.
Delaere F, Duchampt A, Mounien L, Seyer P, Duraffourd C, Zitoun C, Thorens B, Mithieux G. The role of sodium-coupled glucose co-transporter 3 in the satiety effect of portal glucose sensing. Mol Metab. 2012 Dec 7;2(1):47-53. doi: 10.1016/j.molmet.2012.11.003.
Kulkarni GV, Chng T, Eny KM, Nielsen D, Wessman C, El-Sohemy A. Association of GLUT2 and TAS1R2 genotypes with risk for dental caries. Caries Res. 2013;47(3):219-25. doi: 10.1159/000345652.
Izakovicova Holla L, Borilova Linhartova P, Lucanova S, Kastovsky J, Musilova K, Bartosova M, Kukletova M, Kukla L, Dusek L. GLUT2 and TAS1R2 Polymorphisms and Susceptibility to Dental Caries. Caries Res. 2015;49(4):417-24. doi: 10.1159/000430958.
Robino A, Bevilacqua L, Pirastu N, Situlin R, Di Lenarda R, Gasparini P, Navarra CO. Polymorphisms in sweet taste genes (TAS1R2 and GLUT2), sweet liking, and dental caries prevalence in an adult Italian population. Genes Nutr. 2015 Sep;10(5):485. doi: 10.1007/s12263-015-0485-z.
GLUT4
Yee KK, Sukumaran SK, Kotha R, Gilbertson TA, Margolskee RF. Glucose transporters and ATP-gated K+ (KATP) metabolic sensors are present in type 1 taste receptor 3 (T1r3)-expressing taste cells. Proc Natl Acad Sci U S A. 2011 Mar 29;108(13):5431-6. doi: 10.1073/pnas.1100495108.
Toyono T, Seta Y, Kataoka S, Oda M, Toyoshima K. Differential expression of the glucose transporters in mouse gustatory papillae. Cell Tissue Res. 2011 Aug;345(2):243-52. doi: 10.1007/s00441-011-1210-x.
TRPV1
Chamoun E, Carroll NA, Duizer LM, Qi W, Feng Z, Darlington G, Duncan AM, Haines J, Ma DWL; Guelph Family Health Study. The Relationship between Single Nucleotide Polymorphisms in Taste Receptor Genes, Taste Function and Dietary Intake in Preschool-Aged Children and Adults in the Guelph Family Health Study. Nutrients. 2018 Jul 29;10(8).
Dias AG, Rousseau D, Duizer L, Cockburn M, Chiu W, Nielsen D, El-Sohemy A. Genetic variation in putative salt taste receptors and salt taste perception in humans. Chem Senses. 2013 Feb;38(2):137-45. doi: 10.1093/chemse/bjs090.
Roper SD.TRPs in taste and chemesthesis. Handb Exp Pharmacol. 2014;223:827-71. doi: 10.1007/978-3-319-05161-1_5. Review.
Smith KR, Treesukosol Y, Paedae AB, Contreras RJ, Spector AC. Contribution of the TRPV1 channel to salt taste quality in mice as assessed by conditioned taste aversion generalization and chorda tympani nerve responses. Am J Physiol Regul Integr Comp Physiol. 2012 Dec;303(11):R1195-205. doi: 10.1152/ajpregu.00154.2012.
SCN1B
Dias AG, Rousseau D, Duizer L, Cockburn M, Chiu W, Nielsen D, El-Sohemy A. Genetic variation in putative salt taste receptors and salt taste perception in humans. Chem Senses. 2013 Feb;38(2):137-45. doi: 10.1093/chemse/bjs090.

## Sheet: Table S2
Table S2. Single nucleotide polymofisms used in this study.
#	Gene	rs#	chr	position	ObsHETa	PredHETb	HWpvalc	%Genod	MAFe	Allelesf
1	TAS1R3	rs3845293	1	1322866	0.118	0.138	0.2747	100.0	0.075	C:A
2	TAS1R3	rs307355	1	1329774	0.118	0.138	0.2747	100.0	0.075	C:T
3	TAS1R3	rs35744813	1	1330080	0.118	0.138	0.2747	100.0	0.075	C:T
4	TAS1R3	rs3813210	1	1332779	0.102	0.097	1.0	100.0	0.051	C:T
5	TAS1R3	rs188647	1	1334949	0.047	0.046	1.0	100.0	0.024	G:A
6	TAS1R3	rs307374	1	1334979	0.047	0.046	1.0	100.0	0.024	C:T
7	TAS1R3	rs3855955	1	1340697	0.394	0.413	0.7143	100.0	0.291	G:A
8	TAS1R1	rs4908923	1	6554475	0.173	0.171	1.0	100.0	0.094	A:G
9	TAS1R1	rs35375392	1	6555384	0.008	0.008	1.0	100.0	0.004	G:A
10	TAS1R1	rs4908563	1	6563439	0.449	0.492	0.3917	100.0	0.437	T:C
11	TAS1R1	rs12080675	1	6566555	0.236	0.232	1.0	100.0	0.134	A:C
12	TAS1R1	rs41278020	1	6571046	0.031	0.031	1.0	100.0	0.016	C:T
13	TAS1R1	rs12041318	1	6572891	0.152	0.14	0.9548	98.4	0.076	T:C
14	TAS1R1	rs10864628	1	6575171	0.008	0.008	1.0	100.0	0.004	G:A
15	TAS1R1	rs41307749	1	6575199	0.008	0.008	1.0	100.0	0.004	C:G
16	TAS1R1	rs34160967	1	6575246	0.252	0.265	0.741	100.0	0.157	G:A
17	TAS1R1	rs17492553	1	6576401	0.468	0.495	0.6416	99.2	0.448	T:C
18	TAS1R1	rs4908932	1	6579787	0.276	0.311	0.2888	100.0	0.193	G:T
19	TAS1R1	rs731024	1	6584663	0.394	0.453	0.1866	100.0	0.346	G:A
20	TAS1R2	rs12565195	1	18829829	0.465	0.41	0.2058	100.0	0.287	G:T
21	TAS1R2	rs6685177	1	18830372	0.331	0.361	0.4512	100.0	0.236	G:A
22	TAS1R2	rs12034939	1	18833002	0.134	0.152	0.3897	100.0	0.083	C:G
23	TAS1R2	rs12038239	1	18834029	0.457	0.466	0.9287	100.0	0.37	T:C
24	TAS1R2	rs11261089	1	18835539	0.173	0.171	1.0	100.0	0.094	G:C
25	TAS1R2	rs12035074	1	18835777	0.378	0.385	0.9773	100.0	0.26	G:C
26	TAS1R2	rs12036097	1	18837989	0.441	0.5	0.2301	100.0	0.496	A:G
27	TAS1R2	rs9988418	1	18839606	0.039	0.039	1.0	100.0	0.02	C:T
28	TAS1R2	rs6662276	1	18840399	0.087	0.097	0.5522	100.0	0.051	C:T
29	TAS1R2	rs3935570	1	18840877	0.37	0.396	0.5734	100.0	0.272	G:T
30	TAS1R2	rs6662718	1	18843119	0.094	0.09	1.0	100.0	0.047	A:G
31	TAS1R2	rs12567264	1	18843474	0.402	0.479	0.0923	100.0	0.398	A:T
32	TAS1R2	rs12408808	1	18844452	0.394	0.385	1.0	100.0	0.26	G:A
33	TAS1R2	rs7513755	1	18847120	0.205	0.184	0.4809	100.0	0.102	T:G
34	TAS1R2	rs28374389	1	18849352	0.315	0.352	0.3189	100.0	0.228	T:C
35	TAS1R2	rs6603923	1	18850173	0.283	0.297	0.7754	100.0	0.181	A:C
36	TAS1R2	rs4920565	1	18852644	0.433	0.434	1.0	100.0	0.319	A:G
37	TAS1R2	rs4920566	1	18853330	0.441	0.462	0.7102	100.0	0.362	A:G
38	TAS1R2	rs35874116	1	18854899	0.504	0.448	0.2403	100.0	0.339	T:C
39	TAS1R2	rs9701796	1	18859635	0.362	0.326	0.3413	100.0	0.205	C:G
40	TAS1R2	rs28410948	1	18861962	0.441	0.437	1.0	100.0	0.323	T:C
41	TAS1R2	rs9662598	1	18864832	0.504	0.453	0.301	100.0	0.346	G:A
42	TAS1R2	rs28652778	1	18868501	0.386	0.373	0.9332	100.0	0.248	C:T
43	TAS2R50	rs2218820	7	10978971	0.535	0.499	0.5512	100.0	0.48	C:T
44	TAS2R50	rs10772397	7	10986084	0.488	0.496	0.9607	100.0	0.457	T:C
45	TAS2R50	rs1376251	7	10986253	0.362	0.392	0.4912	100.0	0.268	C:T
46	TAS2R50	rs6488334	7	10987845	0.409	0.377	0.4947	100.0	0.252	C:T
47	GNAT3	rs2074673	7	80458665	0.543	0.472	0.1397	100.0	0.382	A:G
48	GNAT3	rs6942728	7	80465612	0.157	0.171	0.5976	100.0	0.094	T:C
49	GNAT3	rs6961082	7	80471653	0.11	0.104	1.0	100.0	0.055	C:A
50	GNAT3	rs6947745	7	80472427	0.315	0.335	0.6363	100.0	0.213	C:T
51	GNAT3	rs11760281	7	80475233	0.394	0.399	1.0	100.0	0.276	G:A
52	GNAT3	rs6944302	7	80475575	0.11	0.118	0.7912	100.0	0.063	C:T
53	GNAT3	rs6467192	7	80478482	0.22	0.208	0.9223	100.0	0.118	G:A
54	GNAT3	rs10242727	7	80490414	0.213	0.214	1.0	100.0	0.122	A:G
55	GNAT3	rs10258421	7	80502526	0.008	0.008	1.0	100.0	0.004	C:T
56	GNAT3	rs6962693	7	80504716	0.504	0.484	0.807	100.0	0.409	T:G
57	GNAT3	rs6467217	7	80508862	0.181	0.177	1.0	100.0	0.098	T:C
58	GNAT3	rs1524600	7	80508987	0.181	0.177	1.0	100.0	0.098	G:A
59	GNAT3	rs12532509	7	80512901	0.244	0.26	0.6598	100.0	0.154	A:G
60	GNAT3	rs17260734	7	80514039	0.5	0.496	1.0	99.2	0.456	A:T
61	GNAT3	rs1107660	7	80520815	0.449	0.44	1.0	100.0	0.327	G:T
62	GNAT3	rs940541	7	80521278	0.465	0.434	0.5974	100.0	0.319	G:A
63	GNAT3	rs7792845	7	80522053	0.433	0.46	0.6086	100.0	0.358	C:T
64	TAS2R16	rs7785882	7	122989444	0.244	0.271	0.3957	100.0	0.161	A:G
65	TAS2R16	rs846672	7	122990126	0.416	0.465	0.3	98.4	0.368	C:A
66	TAS2R16	rs10268496	7	122991912	0.283	0.276	1.0	100.0	0.165	T:G
67	TAS2R16	rs17614266	7	122992505	0.378	0.399	0.6615	100.0	0.276	A:G
68	TAS2R16	rs1525489	7	122993419	0.079	0.076	1.0	100.0	0.039	A:G
69	TAS2R16	rs6466849	7	122993600	0.339	0.302	0.2907	100.0	0.185	C:T
70	TAS2R16	rs860170	7	122994970	0.432	0.469	0.4562	98.4	0.376	T:C
71	TAS2R38	rs4726481	7	141968603	0.591	0.482	0.0198	100.0	0.406	G:T
72	TAS2R38	rs10246939	7	141972804	0.607	0.5	0.0326	96.1	0.5	C:C
73	TAS2R38	rs1726866	7	141972905	0.614	0.5	0.0181	100.0	0.496	G:A
74	TAS2R38	rs713598	7	141973545	0.591	0.482	0.0198	100.0	0.406	C:G
75	TAS2R38	rs17162635	7	141978163	0.228	0.202	0.3289	100.0	0.114	T:A
76	SLC2A4	rs2654185	16	7280043	0.417	0.416	1.0	100.0	0.295	C:A
77	SLC2A4	rs5412	16	7280727	0.346	0.344	1.0	100.0	0.22	G:A
78	SLC2A4	rs5415	16	7281162	0.402	0.365	0.4011	100.0	0.24	C:T
79	SLC2A4	rs5418	16	7281773	0.48	0.46	0.7947	100.0	0.358	A:G
80	SLC2A4	rs222847	16	7282098	0.125	0.117	1.0	94.5	0.062	T:A
81	SLC2A4	rs3744405	16	7289936	0.496	0.5	1.0	100.0	0.5	A:A
82	SCN1B	rs3785368	16	23309459	0.299	0.392	0.0146	100.0	0.268	G:A
83	SCN1B	rs239345	16	23334617	0.339	0.434	0.021	100.0	0.319	T:A
84	SLC2A2	rs12696316	16	170989993	0.276	0.271	1.0	100.0	0.161	G:C
85	SLC2A2	rs5398	16	170998041	0.48	0.41	0.0847	100.0	0.287	G:A
86	SLC2A2	rs1996220	16	171004659	0.26	0.226	0.1828	100.0	0.13	A:G
87	SLC2A2	rs10513684	16	171006421	0.118	0.111	1.0	100.0	0.059	C:T
88	SLC2A2	rs1499821	16	171006940	0.268	0.265	1.0	100.0	0.157	C:T
89	SLC2A2	rs5400	16	171014511	0.26	0.226	0.1828	100.0	0.13	G:A
90	SLC2A2	rs11924032	16	171017310	0.472	0.399	0.0639	100.0	0.276	G:A
91	SLC2A2	rs11917504	16	171018919	0.238	0.21	0.2815	99.2	0.119	A:T
92	SLC2A2	rs3774046	16	171019214	0.268	0.265	1.0	100.0	0.157	A:G
93	TRPV1	rs8065080	17	3577153	0.488	0.474	0.917	100.0	0.386	T:C
a ObsHET is the marker's observed heterozygosity b PredHET is the marker's predicted heterozygosity (i.e. 2*MAF*(1-MAF)) c HWpval is the Hardy-Weinberg equilibrium p value, which is the probability that its deviation from H-W equilibrium could be explained by chance. d %Geno is the percentage of non-missing genotypes for this marker e MAF is the minor allele frequency (using founders only) for th…

## Sheet: Table S3
Table S3. Associations between SNPs, sweet taste threshold (TT), sweet taste preference (PT), sweet taste food intake and caries. Generalized linear modelling (GLM) was used to evaluate gene polymorphisms in relation to the dependent phenotype variables. All models included sex as covariates. Variants with minor allele count <5 are marked in red. Models where the p-value passed multiple correctio…
				TTsweet				PTsweet				Sweet food intake				Cariesa
Gene	rs#	chr.	Position	Rec.	Dom.	Add.		Rec.	Dom.	Add.		Rec.	Dom.	Add.		Rec.	Dom.	Add.
TAS1R3	rs3845293	1	1322866	0.425	0.241	0.253		0.901	0.308	0.359		0.007	0.92	0.735		0.686	0.759	0.805
	rs307355	1	1329774	0.425	0.241	0.253		0.901	0.308	0.359		0.007	0.92	0.735		0.686	0.759	0.805
	rs35744813	1	1330080	0.425	0.241	0.253		0.901	0.308	0.359		0.007	0.92	0.735		0.686	0.759	0.805
	rs3813210	1	1332779	.	0.619	0.619		.	0.929	0.929		.	0.761	0.761		.	0.115	0.115
	rs188647	1	1334949	.	0.066	0.066		.	0.451	0.451		.	0.268	0.268		.	0.303	0.303
	rs307374	1	1334979	.	0.066	0.066		.	0.451	0.451		.	0.268	0.268		.	0.303	0.303
	rs3855955	1	1340697	0.832	0.745	0.737		0.232	0.127	0.098		0.307	0.805	0.471		0.243	0.439	0.377
TAS1R1	rs4908923	1	6554475	0.023	0.974	0.93		0	0.001	0.001		0	0.205	0.135		0	0.464	0.452
	rs35375392	1	6555384	.	0.023	0.023		.	0.005	0.005		.	0.026	0.026		.	.	.
	rs4908563	1	6563439	0.227	0.974	0.55		0.966	0.88	0.9		0.87	0.297	0.525		0.103	0.568	0.632
	rs12080675	1	6566555	0.539	0.398	0.746		0.092	0.05	0.032		0	0.822	0.62		0.005	0.085	0.074
	rs41278020	1	6571046	.	0	0		.	0.183	0.183		.	0.887	0.887		.	0.911	0.911
	rs12041318	1	6572891	0.425	0.89	0.859		0	0.007	0.02		.	0.959	0.812		0.034	0.227	0.255
	rs10864628	1	6575171	.	0.023	0.023		.	0.005	0.005		.	0.026	0.026		.	.	.
	rs41307749	1	6575199	.	0	0		.	0	0		.	0.534	0.534		.	.	.
	rs34160967	1	6575246	0.691	0.706	0.661		0	0.508	0.156		0.332	0.073	0.094		0.279	0.051	0.066
	rs17492553	1	6576401	0.729	0.953	0.849		0.586	0.693	0.615		0.116	0.968	0.235		0.474	0.782	0.769
	rs4908932	1	6579787	0.212	0.965	0.894		0.555	0.33	0.309		0.947	0.957	0.945		0.039	<0.0005	0.01
	rs731024	1	6584663	0.535	0.064	0.117		0.884	0.747	0.904		0.349	0.717	0.457		0.605	0.353	0.402
TAS1R2	rs12565195	1	18829829	0.403	0.814	0.997		0.085	0.205	0.113		0.024	0.096	0.021		0.797	0.426	0.503
	rs6685177	1	18830372	0.547	0.467	0.582		0.659	0.812	0.976		0.016	0.314	0.09		<0.0005	0.459	0.012
	rs12034939	1	18833002	0.362	0.61	0.782		0.405	0.353	0.506		0.453	0.087	0.208		0.055	0.264	0.163
	rs12038239	1	18834029	0.309	0.803	0.481		0.214	0.595	0.32		0.464	0.064	0.12		0.032	0.305	0.101
	rs11261089	1	18835539	0	0.908	0.902		0.057	0.174	0.225		0	0.316	0.404		.	0.487	0.477
	rs12035074	1	18835777	0.023	0.681	0.784		0.581	0.895	0.752		0.012	0.735	0.363		0.745	0.969	0.993
	rs12036097	1	18837989	0.239	0.827	0.498		0.72	0.588	0.902		0.205	0.068	0.074		0.755	0.409	0.631
	rs9988418	1	18839606	.	0.418	0.418		.	0.001	0.001		.	0.894	0.894		.	0.747	0.747
	rs6662276	1	18840399	0.023	0.76	0.705		0.057	0.176	0.139		0.092	0.689	0.728		.	0.34	0.319
	rs3935570	1	18840877	0.398	0.735	0.998		0.941	0.523	0.655		0.099	0.007	0.004		0.822	0.264	0.396
	rs6662718	1	18843119	.	0.367	0.367		.	0.512	0.512		.	0.576	0.576		.	0.173	0.173
	rs12567264	1	18843474	0.481	0.889	0.645		0.81	0.848	0.996		0.32	0.401	0.296		0.921	0.678	0.779
	rs12408808	1	18844452	0.049	0.74	0.495		0.425	0.741	0.98		0.891	0.696	0.847		0.428	0.306	0.308
	rs7513755	1	18847120	.	0.983	0.983		.	0.975	0.975		.	0.823	0.823		.	0.161	0.161
	rs28374389	1	18849352	0.547	0.628	0.746		0.659	0.629	0.886		0.016	0.015	0.003		<0.0005	0.417	0.01
	rs6603923	1	18850173	0.113	0.832	0.58		0.212	0.394	0.253		0	0.049	0.004		0.144	0.162	0.253
	rs4920565	1	18852644	0.082	0.199	0.094		0.573	0.485	0.423		0.45	0.594	0.901		0.356	0.441	0.347
	rs4920566	1	18853330	0.993	0.267	0.422		0.384	0.163	0.161		0.03	0.096	0.018		0.239	0.165	0.99
	rs35874116	1	18854899	0.484	0.198	0.171		0.221	0.802	0.78		0.663	0.876	0.859		0.273	0.053	0.066
	rs9701796	1	18859635	0.655	0.769	0.791		0.933	0.672	0.702		0.001	0.003	0		0.559	0.942	0.901
	rs28410948	1	18861962	0.547	0.589	0.883		0.948	0.325	0.481		0.25	0.696	0.484		<0.0005	0.747	0.239
	rs9662598	1	18864832	0.583	0.295	0.272		0.119	0.555	0.889		0.736	0.805	0.946		0.23	0.029	0.041
	rs28652778	1	18868501	0.51	0.193	0.179		0.001	0.523	0.887		0.345	0.284	0.207		0.464	0.09	0.097
GNAT3	rs2074673	7	80458665	0.42	0.071	0.068		0.407	0.875	0.617		0.653	0.478	0.442		0.316	0.012	0.039
	rs6942728	7	80465612	0.425	0.356	0.347		0	0.883	0.827		0.573	0.58	0.516		0.197	0.092	0.12
	rs6961082	7	80471653	.	0.286	0.286		.	0.41	0.41		.	0.884	0.884		.	0.871	0.871
	rs6947745	7	80472427	0.067	0.374	0.195		0.95	0.714	0.769		0.339	0.282	0.215		0.575	0.72	0.693
	rs11760281	7	80475233	0.13	0.447	0.262		0.516	0.379	0.664		0.505	0.175	0.171		0.43	0.861	0.792
	rs6944302	7	80475575	0	0.749	0.421		0	0.37	0.298		0.005	0.696	0.81		.	0.282	0.375
	rs6467192	7	80478482	0.785	0.825	0.817		0	0.176	0.145		0	0.679	0.826		0.089	0.803	0.8
	rs10242727	7	80490414	0.425	0.825	0.862		0	0.176	0.131		0.009	0.679	0.869		0.197	0.803	0.774
	rs10258421	7	80502526	.	0.023	0.023		.	0.005	0.005		.	0.026	0.026		.	.	1
	rs6962693	7	80504716	0.008	0.504	0.091		0.226	0.073	0.057		0.307	0.026	0.034		0.002	0.3	0.324
	rs6467217	7	80508862	0.023	0.656	0.701		0.005	0.071	0.069		0.026	0.744	0.791		.	0.628	0.651
	rs1524600	7	80508987	0.023	0.656	0.701		0.005	0.071	0.069		0.026	0.744	0.791		.	0.628	0.651
	rs12532509	7	80512901	0.095	0.326	0.191		0.91	0.484	0.511		0.527	0.233	0.221		0.031	0.633	0.96
	rs17260734	7	80514039	0.279	0.001	0.01		0.011	0.061	0.019		0.181	0.556	0.304		0.446	0.294	0.928
	rs1107660	7	80520815	0.851	0.007	0.059		0.271	0.273	0.182		0.311	0.615	0.423		0.787	0.939	0.896
	rs940541	7	80521278	0.455	0.007	0.021		0.416	0.225	0.19		0.341	0.647	0.457		0.98	0.927	0.926
	rs7792845	7	80522053	0.785	<0.0005	0.006		0.001	0.171	0.015		0.164	0.634	0.361		0.554	0.921	0.734
SLC2A4	rs2654185	16	7280043	0.873	0.002	0.008		0.171	0.609	0.816		0.002	0.057	0.007		0.109	0.693	0.875
	rs5412	16	7280727	0.731	0.359	0.518		0.278	0.35	0.716		0.257	0.108	0.075		0.709	0.753	0.793
	rs5415	16	7281162	0.541	<0.0005	0.003		0.736	0.753	0.899		0.158	0.325	0.211		0.003	0.923	0.9
	rs5418	16	7281773	0.718	0.011	0.058		0.066	0.507	0.681		<0.0005	0.131	0.005		0.035	0.511	0.814
	rs222847	16	7282098	0.656	0.461	0.546		0.767	0.064	0.042		.	0.061	0.079		0.243	0.393	0.704
	rs3744405	16	7289936	0.676	0.922	0.864		0.56	0.22	0.749		0.537	0.334	0.737		0.877	0.255	0.646
SCN1B	rs3785368	16	23309459	0.747	0.929	0.93		0.79	0.367	0.589		0.338	0.759	0.916		0.621	0.39	0.462
	rs239345	16	23334617	0.499	0.934	0.709		0.311	0.459	0.97		0.142	0.548	0.662		0.655	0.441	0.507
SLC2A2	rs12696316	16	170989993	0.072	0.395	0.661		0.923	0.851	0.842		0.666	0.458	0.429		0.003	0.113	0.104
	rs5398	16	170998041	0.059	0.757	0.845		0.703	0.712	0.888		0.489	0.546	0.445		0.515	0.391	0.324
	rs1996220	16	171004659	.	0.392	0.392		.	0.625	0.625		.	0.86	0.86		.	<0.0005	<0.0005
	rs10513684	16	171006421	.	0.534	0.534		.	0.53	0.53		.	0.238	0.238		.	0.269	0.269
	rs1499821	16	171006940	0.072	0.422	0.691		0.923	0.613	0.62		0.666	0.454	0.425		0.003	0.057	0.057
	rs5400	16	171014511	.	0.392	0.392		.	0.625	0.625		.	0.86	0.86		.	<0.0005	<0.0005
	rs11924032	16	171017310	0.018	0.465	0.884		0.215	0.995	0.671		0.466	0.454	0.362		0.958	0.355	0.355
	rs11917504	16	171018919	.	0.703	0.658		.	0.999	0.969		.	0.805	0.805		.	<0.0005	<0.0005
	rs3774046	16	171019214	0.072	0.422	0.691		0.923	0.613	0.62		0.666	0.454	0.425		0.003	0.057	0.057
a The total number of decayed and filled tooth surfaces (DeFS, caries experience) was calculated

## Sheet: Table S4
Table S4. Associations between SNPs, sour taste threshold (TT), sour taste preference (PT) and sour food intake. Generalized linear modelling was used to evaluate gene polymorphisms in relation to the dependent phenotype variables. All models included sex as covariates. Variants with minor allele count <5 are marked in red. Models where the p-value passed multiple correction using Benjamini and H…
				TTsour				PTsour				Sour food intake
Gene	rs#	chr.	Position	Rec.	Dom.	Add.		Rec.	Dom.	Add.		Rec.	Dom.	Add.
TAS1R3	rs3845293	1	1322866	0.511	0.12	0.124		0.401	0.199	0.486		0.016	0.25	0.137
	rs307355	1	1329774	0.511	0.12	0.124		0.401	0.199	0.486		0.016	0.25	0.137
	rs35744813	1	1330080	0.511	0.12	0.124		0.401	0.199	0.486		0.016	0.25	0.137
	rs3813210	1	1332779	.	0.046	0.046		.	0.077	0.077		.	0.205	0.205
	rs188647	1	1334949	.	0.993	0.993		.	0.813	0.813		.	0.29	0.29
	rs307374	1	1334979	.	0.993	0.993		.	0.813	0.813		.	0.29	0.29
	rs3855955	1	1340697	0.565	0.929	0.762		0.577	0.3	0.306		0.778	0.568	0.641
TAS1R1	rs4908923	1	6554475	0	0.702	0.562		0	0.69	0.514		0	0.564	0.505
	rs35375392	1	6555384	.	0.013	0.013		.	0	0		.	0	0
	rs4908563	1	6563439	0.773	0.103	0.394		0.523	0.742	0.558		0.997	0.667	0.752
	rs12080675	1	6566555	0.726	0.952	0.868		0.673	0.637	0.62		0.895	0.274	0.279
	rs41278020	1	6571046	.	0.022	0.022		.	0.552	0.552		.	0.062	0.062
	rs12041318	1	6572891	0	0.844	0.903		0.011	0.626	0.411		.	0.374	0.374
	rs10864628	1	6575171	.	0.013	0.013		.	0	0		.	0	0
	rs41307749	1	6575199	.	0.001	0.001		.	0	0		.	0	0
	rs34160967	1	6575246	0.876	0.063	0.097		0.842	0.767	0.871		0.765	0.79	0.75
	rs17492553	1	6576401	0.056	0.903	0.227		0.702	0.359	0.633		0.012	0.125	0.608
	rs4908932	1	6579787	0.984	0.662	0.765		<0.0005	0.203	0.067		0.083	0.765	0.505
	rs731024	1	6584663	0.861	0.547	0.726		0.493	0.388	0.716		0.392	0.254	0.75
TAS1R2	rs12565195	1	18829829	0.922	0.448	0.481		0.076	0.279	0.552		0.773	0.029	0.112
	rs6685177	1	18830372	0.551	0.631	0.793		0.468	0.023	0.04		0.57	0.628	0.543
	rs12034939	1	18833002	0	0.16	0.052		0.459	0.098	0.13		0.506	0.405	0.363
	rs12038239	1	18834029	0.779	0.68	0.657		0.55	0.234	0.237		0.659	0.866	0.72
	rs11261089	1	18835539	0	0.089	0.049		0.265	0.062	0.059		0	0.725	0.923
	rs12035074	1	18835777	0.006	0.003	0.001		0.231	<0.0005	0.001		0.792	0.955	0.975
	rs12036097	1	18837989	0.438	0.035	0.111		0.39	0.035	0.071		0.835	0.164	0.461
	rs9988418	1	18839606	.	0.053	0.053		.	0.143	0.143		.	0.503	0.503
	rs6662276	1	18840399	0	0.142	0.064		0.001	0.623	0.771		0.022	0.676	0.72
	rs3935570	1	18840877	0.897	0.091	0.194		0.394	0.425	0.337		0.152	0.698	0.37
	rs6662718	1	18843119	.	0.578	0.578		.	0.492	0.492		.	0.531	0.531
	rs12567264	1	18843474	0.429	0.391	0.932		0.863	0.568	0.764		0.875	0.485	0.694
	rs12408808	1	18844452	0.051	0.101	0.044		0.145	0.771	0.847		0.051	0.13	0.092
	rs7513755	1	18847120	.	0.764	0.764		.	0.358	0.358		.	0.744	0.744
	rs28374389	1	18849352	0.551	0.539	0.704		0.468	0.012	0.027		0.57	0.483	0.438
	rs6603923	1	18850173	0.295	0.006	0.006		0.323	0.012	0.015		0.804	0.761	0.802
	rs4920565	1	18852644	0.62	0.184	0.266		0.796	0.613	0.635		0.335	0.516	0.349
	rs4920566	1	18853330	0.511	0.284	0.261		0.503	0.872	0.664		0.669	0.806	0.997
	rs35874116	1	18854899	0.447	0.437	0.332		0.0018	0.026	0.004		0.276	0.488	0.278
	rs9701796	1	18859635	0.017	0.799	0.882		0.44	0.634	1		0.035	0.341	0.789
	rs28410948	1	18861962	0.63	0.845	0.696		0.059	0.235	0.071		0.578	0.8	0.694
	rs9662598	1	18864832	0.513	0.164	0.157		0.124	0.024	0.016		0.474	0.232	0.18
	rs28652778	1	18868501	0.743	0.817	0.754		0.18	0.226	0.15		0.749	0.291	0.228
TAS2R50	rs2218820	7	10978971	0.367	0.353	0.235		0.244	0.683	0.344		0.87	0.562	0.8
	rs10772397	7	10986084	0.007	0.087	0.004		0.053	0.699	0.169		0.741	0.833	0.753
	rs1376251	7	10986253	0.756	0.829	0.754		0.827	0.971	0.962		0.545	0.194	0.543
	rs6488334	7	10987845	0.177	0.309	0.178		0.428	0.664	0.931		0.003	0.431	0.239
GNAt3	rs2074673	7	80458665	0.994	0.395	0.483		0.483	0.743	0.95		0.224	0.675	0.942
	rs6942728	7	80465612	0.511	0.928	0.832		0.011	0.786	0.955		0.249	0.872	0.668
	rs6961082	7	80471653	.	0.61	0.61		.	0.743	0.743		.	0.705	0.705
	rs6947745	7	80472427	<0.0005	0.685	0.412		0.599	0.305	0.488		0.322	0.66	0.519
	rs11760281	7	80475233	0.505	0.759	0.65		0.666	0.197	0.341		0.934	0.14	0.271
	rs6944302	7	80475575	0	0.563	0.367		0.005	0.798	0.732		0	0.223	0.157
	rs6467192	7	80478482	0	0.713	0.84		0.019	0.442	0.487		0	0.057	0.377
	rs10242727	7	80490414	0.511	0.713	0.797		0.401	0.442	0.358		0.205	0.057	0.342
	rs10258421	7	80502526	.	0.013	0.013		.	0	0		.	0	0
	rs6962693	7	80504716	0.337	0.244	0.787		0.842	0.897	0.994		0.337	0.579	0.394
	rs6467217	7	80508862	0.013	0.396	0.361		0	0.521	0.372		0	0.146	0.125
	rs1524600	7	80508987	0.013	0.396	0.361		0	0.521	0.372		0	0.146	0.125
	rs12532509	7	80512901	0.001	0.963	0.752		0.067	0.45	0.779		0.964	0.569	0.605
	rs17260734	7	80514039	0.618	0.209	0.203		0.776	0.398	0.755		0.338	0.501	0.883
	rs1107660	7	80520815	0.539	0.844	0.912		0.506	0.879	0.828		0.821	0.834	0.966
	rs940541	7	80521278	0.638	0.844	0.965		0.769	0.841	0.769		0.83	0.851	0.97
	rs7792845	7	80522053	0.527	0.953	0.724		0.887	0.339	0.552		0.996	0.388	0.506
TAS2R16	rs7785882	7	122989444	0.346	0.464	0.344		0	0.805	0.389		0.685	0.776	0.999
	rs846672	7	122990126	0.273	0.073	0.079		0.824	0.339	0.514		0.536	0.862	0.697
	rs10268496	7	122991912	0.531	0.809	0.972		0.771	0.017	0.07		0.265	0.69	0.858
	rs17614266	7	122992505	0.953	0.9	0.899		0.118	0.317	0.151		0.709	0.547	0.586
	rs1525489	7	122993419	.	0.174	0.174		.	0.089	0.089		.	0.386	0.386
	rs6466849	7	122993600	0	0.234	0.183		0.673	0.164	0.179		0.208	0.912	0.861
	rs860170	7	122994970	0.54	0.195	0.112		0.818	0.201	0.412		0.548	0.924	0.746
TAS2R38	rs4726481	7	141968603	0.011	0.651	0.351		0.599	0.217	0.225		0.061	0.541	0.212
	rs10246939	7	141972804	0.404	0.079	0.506		0.89	0.569	0.722		0.179	0.989	0.371
	rs1726866	7	141972905	0.079	0.437	0.543		0.569	0.757	0.577		0.996	0.211	0.403
	rs713598	7	141973545	0.011	0.651	0.351		0.599	0.217	0.225		0.061	0.541	0.212
	rs17162635	7	141978163	.	0.446	0.446		.	0.58	0.58		.	0.254	0.254
SLC2A4	rs2654185	16	7280043	0.049	0.427	0.722		0.101	0.876	0.405		0.349	0.768	0.989
	rs5412	16	7280727	0.284	0.815	0.61		0.927	0.905	0.941		0.002	0.264	0.134
	rs5415	16	7281162	0.008	0.387	0.813		0.115	0.483	0.213		0.176	0.655	0.841
	rs5418	16	7281773	0.042	0.674	0.488		0.105	0.375	0.674		0.427	0.137	0.271
	rs222847	16	7282098	0.994	0.552	0.524		0.684	0.519	0.259		.	0.907	0.907
	rs3744405	16	7289936	0.125	0.416	0.617		0.38	0.319	0.981		0.578	0.95	0.701
SCN1B	rs3785368	16	23309459	0.637	0.255	0.329		0.99	0.59	0.733		0.514	0.386	0.423
	rs239345	16	23334617	0.516	0.293	0.311		0.847	0.899	0.854		0.297	0.211	0.254
SLC2A2	rs12696316	16	170989993	0.063	0.139	0.336		0.873	0.544	0.673		0.121	0.997	0.752
	rs5398	16	170998041	0.005	0.095	0.446		0.729	0.902	0.803		0.035	0.377	0.82
	rs1996220	16	171004659	.	0.776	0.776		.	0.241	0.241		.	0.377	0.377
	rs10513684	16	171006421	.	0.448	0.448		.	0.855	0.855		.	0.868	0.868
	rs1499821	16	171006940	0.063	0.124	0.314		0.873	0.608	0.73		0.121	0.908	0.667
	rs5400	16	171014511	.	0.776	0.776		.	0.241	0.241		.	0.377	0.377
	rs11924032	16	171017310	0.006	0.074	0.364		0.602	0.69	0.58		0.001	0.426	0.961
	rs11917504	16	171018919	.	0.923	0.91		.	0.229	0.213		.	0.481	0.481
	rs3774046	16	171019214	0.063	0.124	0.314		0.873	0.608	0.73		0.121	0.908	0.667
TRPV1	rs8065080	17	3577153	0.94	0.683	0.814		0.548	0.636	0.511		0.115	0.139	0.052

## Sheet: Table S5
Table S5. Associations between SNPs, bitter taste threshold (TT), bitter taste preference (PT) and bitter food intake. Generalized linear modelling was used to evaluate gene polymorphisms in relation to the dependent phenotype variables. All models included sex as covariates. Variants with minor allele count <5 are marked in red. Models where the p-value passed multiple correction using Benjamini…
				TTbitter				PTbitter				Bitter food intake
Gene	rs#	chr.	Position	Rec.	Dom.	Add.		Rec.	Dom.	Add.		Rec.	Dom.	Add.
TAS2R50	rs2218820	7	10978971	0.002	0.096	0.004		0.196	0.37	0.156		0.707	0.088	0.433
	rs10772397	7	10986084	0.615	0.685	0.685		0.893	0.158	0.158		0.235	0.516	0.81
	rs1376251	7	10986253	0.166	0.072	0.052		0.211	0.64	0.905		0.921	0.517	0.681
	rs6488334	7	10987845	0.892	0.579	0.684		0.397	0.566	0.22		0.083	0.781	0.455
TAS2R16	rs7785882	7	122989444	0.581	0.127	0.129		0.319	0.929	0.703		0.951	0.552	0.651
	rs846672	7	122990126	0.175	0.309	0.24		0.344	0.44	0.925		0.623	0.161	0.55
	rs10268496	7	122991912	0.786	0.375	0.542		0.098	0.02	0.238		0.927	0.461	0.494
	rs17614266	7	122992505	0.356	0.007	0.012		0.117	0.01	0.162		0.703	0.296	0.529
	rs1525489	7	122993419	.	0.524	0.542		.	0.651	0.096		.	0.01	0.01
	rs6466849	7	122993600	0.503	0.271	0.336		0.588	0.354	0.999		0	0.135	0.295
	rs860170	7	122994970	0.119	0.208	0.208		0.251	0.904	0.904		0.707	0.206	0.56
TAS2R38	rs4726481	7	141968603	0.196	0.109	0.109		0.132	0.88	0.88		0.96	0.043	0.16
	rs10246939	7	141972804	0.047	0.142	0.142		0.872	0.546	0.546		0.75	0.126	0.248
	rs1726866	7	141972905	0.935	0.225	0.225		0.423	0.289	0.289		0.182	0.693	0.277
	rs713598	7	141973545	0.196	0.171	0.109		0.132	0.933	0.88		0.96	0.043	0.16
	rs17162635	7	141978163	.	0.073	0.081		.	0.013	0.07		.	0.102	0.102

## Sheet: Table S6
Table S6. Spearman correlation coefficients, with associated p-values, between taste recognition threshold (TT) and preference (PT) and food preference scores or intake frequencies in taste groups as well as all food items and some assessed nutrients. Figures in bold are also shown in Table 3 in the main document.
		TT sweet			PT sweet			TT bitter			PT bitter			TT sour			PT sour
		Corr coeff	p-value		Corr coeff	p-value		Corr coeff	p-value		Corr coeff	p-value		Corr coeff	p-value		Corr coeff	p-value
Food taste clusters
	Food preference for sweet foods	0.129	0.173		0.357	0		-0.052	0.583		-0.062	0.514		0.007	0.939		0.066	0.487
	Reported intake of sweet foods	0.18	0.044		0.22	0.014		-0.236	0.008		0.028	0.759		-0.002	0.983		-0.127	0.159
	Food preference for bitter foods	0.038	0.705		0.009	0.928		0.056	0.576		0.142	0.153		0.026	0.796		0.173	0.081
	Reported intake of bitter foods	0.06	0.51		0.04	0.661		0.012	0.892		0.151	0.092		-0.052	0.565		0.058	0.518
	Food preference for sour foods	0.029	0.754		0.032	0.729		-0.124	0.182		-0.216	0.019		-0.097	0.301		0.174	0.06
	Reported intake of sour foods	-0.051	0.571		-0.046	0.61		-0.066	0.466		-0.167	0.062		-0.268	0.003		0.048	0.594
Food preference for
	fish	-0.081	0.378		0.045	0.625		0.197	0.031		0.042	0.647		-0.059	0.525		0.289	0.001
	ice cream	0.092	0.324		0.19	0.039		-0.049	0.599		-0.049	0.597		0.044	0.638		-0.056	0.546
	grapefruit	0.01	0.913		-0.011	0.905		0.024	0.797		0.059	0.53		-0.008	0.93		0.059	0.529
	Brussel sprouts	0.047	0.623		-0.018	0.848		-0.016	0.87		0.191	0.044		0.038	0.694		0.096	0.312
	cheese	0.018	0.845		0.125	0.171		0.013	0.883		0.079	0.386		-0.132	0.146		0.183	0.044
	juice	0.108	0.244		0.164	0.074		-0.087	0.344		-0.229	0.012		-0.027	0.774		-0.01	0.917
	chips	0.053	0.561		0.194	0.033		-0.031	0.732		-0.135	0.14		0.01	0.913		-0.081	0.377
	dark chocolate	0.15	0.099		0.039	0.668		0.015	0.872		-0.028	0.757		0.168	0.065		0.156	0.085
	spinach	-0.02	0.832		-0.077	0.404		-0.108	0.241		-0.094	0.306		-0.045	0.629		-0.056	0.546
	candies, sweets	0.087	0.344		0.135	0.139		-0.098	0.287		-0.098	0.284		0.036	0.693		0.023	0.804
	nuts	-0.193	0.037		-0.071	0.445		-0.128	0.17		-0.009	0.926		-0.116	0.215		-0.034	0.713
	sweet rolls, cookies	-0.026	0.775		0.235	0.01		-0.08	0.388		0.044	0.634		-0.009	0.924		0.034	0.713
	non-fermented milk	-0.015	0.872		0.259	0.004		0.072	0.428		0.07	0.446		0.079	0.388		0.106	0.245
	jam, marmalade	-0.039	0.674		0.124	0.177		-0.002	0.979		-0.022	0.81		-0.065	0.476		-0.006	0.945
	sodas	0.13	0.155		0.116	0.203		0.012	0.896		-0.088	0.334		-0.043	0.64		-0.186	0.04
	egg, egg dishes	0.003	0.977		0.217	0.017		0.118	0.198		0.075	0.413		0.082	0.37		0.197	0.031
	raisins	0.008	0.927		0.239	0.008		-0.109	0.232		0.015	0.873		-0.043	0.641		0.12	0.189
	yoghurt (natural)	0.054	0.556		0.006	0.948		-0.021	0.816		0.046	0.617		0.078	0.398		0.026	0.779
	meat	-0.034	0.715		0.121	0.192		0.16	0.083		0.133	0.15		0.036	0.699		0.212	0.021
	lemon	0.093	0.308		-0.036	0.698		-0.029	0.75		-0.091	0.323		-0.035	0.703		0.201	0.027
	chicken	0.008	0.934		0.144	0.118		0.095	0.306		0.008	0.93		0.088	0.342		0.106	0.251
	crisps, cheese doodles	-0.041	0.656		0.145	0.114		-0.139	0.129		-0.036	0.696		-0.113	0.218		0.143	0.118
	coffee	0.002	0.979		-0.011	0.908		0.059	0.52		0.084	0.36		-0.064	0.484		0.025	0.783
	ketchup	0.088	0.338		0.164	0.072		0.065	0.48		-0.004	0.967		-0.039	0.671		0.047	0.612
	beer	0.021	0.823		0.057	0.543		0.043	0.648		0.111	0.231		0.05	0.588		0.083	0.37
	orange	-0.149	0.105		-0.022	0.812		-0.168	0.067		-0.109	0.235		-0.11	0.232		0.101	0.274
Reported intake of food items (FFQ)
	butter blend on sandwich	0.145	0.107		0.186	0.038		0.073	0.42		0.042	0.641		0.003	0.973		-0.022	0.806
	butter on sandwich	0.034	0.707		-0.005	0.952		0.04	0.659		0.063	0.488		0.123	0.172		0.077	0.393
	low fat margarine on sandwich	-0.036	0.688		-0.089	0.325		-0.116	0.197		-0.039	0.662		-0.138	0.124		-0.214	0.016
	margarine on sandwich	0.001	0.992		0	0.996		-0.142	0.114		0.009	0.925		-0.048	0.598		-0.037	0.678
	butter for cooking	0.028	0.759		-0.107	0.233		0.126	0.163		0.141	0.118		-0.013	0.886		0.153	0.089
	margarine for cooking	0.021	0.813		-0.033	0.715		-0.121	0.178		-0.095	0.291		-0.014	0.877		-0.008	0.929
	oil for cooking	-0.023	0.8		-0.021	0.819		-0.03	0.743		-0.004	0.965		-0.09	0.318		0.091	0.313
	salad dressing with oil	-0.059	0.51		-0.073	0.418		-0.055	0.546		0.039	0.667		0.062	0.492		0.129	0.15
	cream	0.04	0.658		-0.031	0.734		-0.066	0.465		-0.007	0.935		-0.069	0.444		-0.038	0.67
	rye crisp bread	-0.058	0.52		0.018	0.842		-0.014	0.88		-0.021	0.818		-0.037	0.681		0.119	0.188
	whole grain soft bread	-0.032	0.723		0.05	0.581		-0.114	0.206		-0.056	0.533		0.01	0.911		-0.056	0.538
	low fibre bread	0.15	0.094		0.113	0.211		0.007	0.94		0.067	0.461		-0.02	0.821		-0.124	0.168
	crisp low fibre bread	0.058	0.522		0.048	0.596		-0.079	0.38		0	0.997		0.027	0.769		-0.044	0.623
	sweet rolls, buns	0.085	0.348		0.086	0.34		-0.034	0.704		0.137	0.127		0.115	0.201		-0.078	0.385
	hard cheese_28% fat	0.018	0.844		0.02	0.825		-0.158	0.078		0.118	0.19		0.01	0.91		0.086	0.343
	hard cheese 10-17% fat	-0.061	0.502		-0.091	0.313		-0.029	0.745		0.103	0.254		0.027	0.769		0.1	0.265
	soft cheese	0.004	0.966		0.059	0.51		-0.082	0.366		-0.001	0.991		0.053	0.557		0.015	0.867
	whey spread	-0.001	0.99		0.018	0.84		-0.021	0.814		-0.135	0.132		-0.016	0.858		-0.076	0.398
	sausage on sandwich	0.106	0.239		0.175	0.051		0.164	0.068		0.265	0.003		0.139	0.123		0.024	0.786
	meat on sandwich	0.072	0.423		0.132	0.141		0.049	0.591		0.09	0.32		-0.079	0.384		0.083	0.355
	liver paté	-0.061	0.497		0.132	0.142		0.116	0.197		0.039	0.669		0.245	0.006		-0.087	0.332
	porridge from oat	-0.225	0.012		0.08	0.377		-0.178	0.047		-0.129	0.153		-0.106	0.241		0.114	0.205
	porridge from wheat, rye, or barley	-0.077	0.396		0.082	0.365		-0.158	0.079		-0.066	0.465		-0.09	0.316		0.05	0.578
	rose hip soup, fruit soups	0.041	0.651		0.122	0.177		-0.208	0.02		-0.013	0.882		0.053	0.559		-0.218	0.015
	yoghurt >1.5% fat	0.16	0.075		0.059	0.513		0.028	0.76		0.177	0.048		0.033	0.711		0.055	0.54
	low fat yoghurt	-0.013	0.882		0.036	0.693		0.14	0.12		0.006	0.945		-0.018	0.842		0.143	0.111
	fibre rich cereals	0.004	0.961		-0.003	0.975		0.037	0.682		0.087	0.333		0.051	0.57		0.072	0.427
	low fibre cereals, e.g. Corn flakes	0.153	0.089		0.124	0.167		-0.102	0.256		0.146	0.105		0.197	0.028		0.011	0.903
	berries	-0.077	0.396		-0.153	0.089		-0.019	0.832		-0.072	0.422		-0.114	0.206		0.098	0.276
	apple, pear, peach	-0.034	0.703		-0.088	0.328		-0.043	0.631		-0.163	0.07		-0.287	0.001		-0.141	0.117
	orange, grapefruit	-0.102	0.256		-0.105	0.243		-0.122	0.174		0.027	0.766		-0.106	0.238		-0.007	0.939
	banana	-0.069	0.445		0.031	0.734		0.046	0.612		0.031	0.735		-0.117	0.194		0.039	0.669
	white cabbage	0.076	0.397		-0.111	0.217		-0.122	0.176		-0.021	0.82		-0.055	0.539		-0.169	0.06
	carrots and other root fruits	-0.101	0.261		-0.011	0.904		-0.219	0.014		-0.093	0.305		-0.099	0.271		0.011	0.9
	tomato, cucumber	-0.16	0.075		-0.017	0.855		-0.07	0.437		-0.107	0.236		-0.171	0.056		-0.021	0.818
	lettuce	-0.185	0.039		0.036	0.689		-0.129	0.153		-0.052	0.567		-0.111	0.219		0.031	0.733
	spinach	-0.015	0.868		-0.14	0.119		-0.195	0.029		0.001	0.987		0.033	0.716		0.035	0.695
	frozen vegetable mix	-0.065	0.473		0.004	0.964		0.059	0.517		0.001	0.993		0.025	0.785		0.166	0.064
	boiled or baked potatoes	-0.168	0.061		0.004	0.961		0.077	0.393		-0.012	0.894		-0.025	0.784		0.106	0.238
	fried potatoes	0.092	0.309		0.127	0.159		0.144	0.108		0.166	0.065		0.015	0.87		0.101	0.261
	French fries	0.157	0.081		0.069	0.446		0.046	0.609		-0.108	0.232		0.04	0.658		-0.036	0.69
	mashed potatoes	0.012	0.892		0.217	0.015		0.017	0.85		-0.046	0.611		-0.072	0.427		0.113	0.209
	potato salad	0.094	0.296		0.101	0.264		0.117	0.193		0.108	0.228		0.111	0.218		0.136	0.132
	rice	-0.103	0.253		0.014	0.874		-0.095	0.291		-0.022	0.811		-0.018	0.838		0.165	0.066
	pasta	0.062	0.495		0.054	0.551		0.028	0.752		0.134	0.138		-0.019	0.837		-0.019	0.83
	beans, peas	0.007	0.942		-0.048	0.595		-0.174	0.052		-0.011	0.9		-0.014	0.876		0.06	0.505
	bread in broth	-0.043	0.635		0.068	0.448		0.08	0.375		0.048	0.594		0.032	0.724		0.08	0.375
	pancake	0.001	0.995		0.137	0.128		-0.177	0.048		0.034	0.703		-0.034	0.71		-0.017	0.853
	dumplings	0.019	0.834		0.05	0.578		-0.086	0.343		0.051	0.569		0.114	0.206		-0.041	0.646
	pizza	0.302	0.001		0.021	0.819		0.034	0.705		-0.029	0.751		0.134	0.136		0.062	0.49
	dishes with minced meat	0.008	0.927		0.199	0.026		0.142	0.114		0.046	0.614		0.03	0.739		0.072	0.428
	stew with meat	-0.053	0.554		0.051	0.574		-0.049	0.588		0.036	0.69		0.02	0.829		-0.05	0.583
	steak	0.05	0.581		0.033	0.714		0.117	0.195		0.074	0.41		-0.042	0.645		0.096	0.286
	bacon	0.102	0.259		0.146	0.105		0.099	0.272		0.176	0.049		0.063	0.486		0.13	0.148
	sausage as a dish	0.106	0.241		0.194	0.03		0.006	0.944		0.123	0.173		0.046	0.609		-0.016	0.857
	hamburger	0.154	0.087		0.02	0.826		0.153	0.088		0.094	0.295		0.161	0.073		0.079	0.383
	chicken	-0.016	0.855		0.126	0.162		0.032	0.723		0.029	0.745		0.093	0.301		0.084	0.351
	blood based foods	-0.083	0.36		0.032	0.724		-0.038	0.671		0.194	0.03		0.16	0.074		0.189	0.035
	liver, kidney	-0.053	0.556		0.038	0.67		0.043	0.634		0.285	0.001		0.18	0.045		0.177	0.048
	lean fish	0.031	0.732		0.187	0.037		0.059	0.516		-0.099	0.274		0	0.997		0.029	0.746
	fatty fish	-0.001	0.991		-0.087	0.335		0.08	0.375		-0.045	0.621		0.006	0.944		0.065	0.472
	shellfish	-0.169	0.06		-0.064	0.479		0.112	0.213		0.059	0.513		0.098	0.278		0.074	0.415
	salted herring	-0.092	0.31		-0.05	0.583		0.163	0.068		0.011	0.901		0.04	0.659		0.04	0.66
	smoked meat, smoked fish	0.063	0.486		0.16	0.075		0.076	0.397		0.071	0.434		0.023	0.796		0.074	0.411
	Ice cream	0.156	0.082		0.107	0.233		-0.082	0.363		-0.092	0.306		0.031	0.727		-0.058	0.517
	sweets, e.g., chocolate, candies	0.2	0.025		0.018	0.844		-0.187	0.037		-0.123	0.17		0.039	0.667		-0.134	0.135
	sugar, honey	0.105	0.246		0.148	0.1		-0.153	0.088		-0.006	0.95		-0.015	0.864		-0.095	0.294
	marmalade, jam	0.037	0.683		0.078	0.386		-0.167	0.062		-0.015	0.867		-0.02	0.824		-0.058	0.524
	cookies, cakes	0.137	0.129		0.143	0.111		-0.048	0.594		0.212	0.018		0.129	0.153		-0.014	0.873
	crisps, cheese doodles	0.113	0.211		0.002	0.982		-0.155	0.084		-0.139	0.123		-0.096	0.287		0.071	0.429
	non-fermented milk	0.096	0.285		0.208	0.02		0.061	0.501		-0.019	0.83		-0.029	0.747		0.043	0.636
	syrups	0.159	0.077		0.223	0.012		-0.23	0.01		-0.032	0.721		-0.086	0.339		-0.17	0.059
	sodas, Coca cola	0.071	0.43		0.124	0.168		-0.054	0.548		-0.016	0.859		-0.141	0.116		-0.086	0.34
	juice	0.205	0.022		0.117	0.192		-0.008	0.929		-0.108	0.23		0.007	0.941		0.061	0.497
	filter brewed coffee	-0.021	0.816		-0.031	0.732		0.103	0.252		0.153	0.088		-0.061	0.497		0.071	0.434
	boiled coffee	0.025	0.782		-0.026	0.777		0.056	0.532		0.182	0.042		-0.034	0.708		0.121	0.178
	tea	0.027	0.761		-0.024	0.786		-0.062	0.49		0.121	0.178		-0.05	0.582		-0.074	0.415
	beer	0.105	0.242		0.199	0.026		0.017	0.854		0.179	0.046		0.085	0.345		0.085	0.346
	wine	0.11	0.22		0.039	0.666		0.019	0.834		0.12	0.183		0.172	0.056		0.093	0.301
	spirits	0.037	0.681		-0.036	0.691		-0.009	0.924		-0.021	0.813		0.154	0.087		0.046	0.608
	egg, egg dishes	-0.09	0.318		0.037	0.683		0.033	0.716		0.024	0.795		-0.001	0.988		0.295	0.001
	soy based vegans meat replacements	0.039	0.665		-0.13	0.147		-0.091	0.312		-0.13	0.149		-0.164	0.068		-0.079	0.382
	other vegan meat replacements	0.028	0.757		-0.162	0.072		0.002	0.98		-0.095	0.291		-0.064	0.48		-0.09	0.317
	vegan ready-meals, e.g. burgers, falafel	-0.035	0.7		-0.169	0.059		-0.093	0.305		0.028	0.758		-0.115	0.203		0.04	0.655
	legumes, e.g. beans, lentils, chickpeas	0.034	0.705		-0.121	0.179		-0.118	0.189		-0.064	0.48		-0.015	0.866		0.073	0.417
	bulgur, couscous, etc.	0.103	0.252		-0.069	0.447		0.102	0.259		-0.001	0.995		-0.033	0.717		-0.006	0.951
	nuts, seeds	-0.058	0.517		-0.137	0.127		-0.188	0.036		0.016	0.859		-0.09	0.32		0.089	0.324
	energy drinks	0.146	0.105		-0.001	0.99		-0.011	0.9		-0.05	0.579		0.045	0.615		-0.147	0.102
	products with non-sugar sweetener	-0.069	0.443		-0.019	0.837		0.054	0.553		-0.006	0.945		-0.092	0.308		-0.053	0.559
Nutrients
	energy, kCal/day	0.106	0.242		0.128	0.158		0.046	0.611		0.123	0.175		-0.051	0.578		0.043	0.638
	carbohydrates, g/day	0.06	0.511		0.146	0.106		-0.037	0.685		0.066	0.467		-0.115	0.205		0.023	0.8
	sucrose, g/day	0.096	0.29		0.173	0.056		-0.22	0.014		-0.026	0.773		-0.12	0.186		-0.053	0.558
	monosaccharides, g/day	0.024	0.79		0.032	0.723		-0.147	0.105		-0.097	0.283		-0.208	0.021		0.035	0.703
	disaccharides, g/day	0.124	0.173		0.238	0.008		-0.088	0.331		0.032	0.723		-0.12	0.186		-0.002	0.98
	ascorbic acid, mg/day	-0.09	0.324		0.002	0.983		-0.106	0.242		-0.125	0.168		-0.214	0.018		0.063	0.491
